# Supplementary material for: Timing and rate of spheno-occipital synchondrosis closure and its relationship to puberty
Source: PLoS One. 2017 Aug 21;12(8):e0183305. doi: 10.1371/journal.pone.0183305 (PMC5565182; doi:10.1371/journal.pone.0183305)
Supplement: S1 Table — (XLSX) [file pone.0183305.s001.xlsx]

## Sheet: cbct.datappr111.csv
Patient	sex	Age at T1	SOS fusion % at T1	Age at T2	SOS fusion % at T2	Time between T1 and T2/ years
1	male	11.3	0	13.7	0	2.4
2	male	15.8	100	NA	NA	NA
3	female	13.4	100	17.3	100	3.9
4	female	12.1	8	14.3	100	2.1
5	female	15.3	63	17.8	100	2.5
6	female	11.4	66	15.7	100	4.2
7	male	11.1	0	14.5	100	3.4
8	female	13.4	100	15.6	100	2.1
9	female	18.2	100	NA	NA	NA
10	female	16.7	100	20.8	100	4.1
11	male	17.9	100	19.3	100	1.3
12	male	17.9	100	NA	NA	NA
13	female	8.58	0	NA	NA	NA
14	male	9.5	0	13.8	10	4.25
15	male	9.5	0	11.2	0	1.6
16	male	9.5	0	NA	NA	NA
17	female	10.42	0	NA	NA	NA
18	male	12.4	82	16.3	100	3.6
19	male	17	100	NA	NA	NA
20	female	16.6	100	NA	NA	NA
21	male	14	0	16.2	100	2.2
22	female	16.7	100	18	100	1.3
23	female	14.9	100	18.2	100	3.2
24	male	13.3	0	15.6	100	2.3
25	female	16.1	100	18.5	100	2.4
26	male	14.3	63	16.7	100	2.3
27	female	12	100	14.4	100	2.4
28	male	16.4	100	18.7	100	2.2
29	male	9	0	NA	NA	NA
30	female	9.33	0	NA	NA	NA
31	male	11	0	12.9	89	1.9
32	male	8.08	0	NA	NA	NA
33	male	9.9	0	NA	NA	NA
34	male	9.92	0	NA	NA	NA
35	female	9	0	NA	NA	NA
36	male	11.3	0	13.3	85	1.9
37	male	11.3	0	13.6	0	2.3
38	male	14.2	13	16.6	100	2.4
39	female	12.9	100	15.1	100	2.2
40	female	16.3	100	18.7	100	2.3
41	female	16.4	100	18.6	100	2.1
42	female	16.4	100	NA	NA	NA
43	male	17.3	100	NA	NA	NA
44	female	14.8	100	17.1	100	2.3
45	female	10.3	0	12.8	49	2.3
46	male	12.4	0	15.2	70	2.3
47	male	18.6	100	NA	NA	NA
48	male	11.25	0	13.8	50	2.5
49	male	11.3	0	13.8	62	2.5
50	female	9.25	0	NA	NA	NA
51	female	9	0	NA	NA	NA
52	female	16.2	100	20.8	100	4.6
53	female	14.3	100	16.7	100	2.4
54	female	12.6	19	15.1	100	2.4
55	female	10.4	29	13.2	100	2.66
56	male	15.7	100	NA	NA	NA
57	male	8.9	0	NA	NA	NA
58	female	17.3	100	NA	NA	NA
59	female	20.4	100	NA	NA	NA
60	male	15.8	100	NA	NA	NA
61	female	13.4	100	15.7	100	2.2
62	male	10.3	0	NA	NA	NA
63	male	15.3	100	17.5	100	2.2
64	male	15.3	85	18.4	100	3
65	female	14.6	100	17	100	2.4
66	male	15.8	100	NA	NA	NA
67	male	13.4	22	17	100	3.5
68	female	16.4	100	18.8	100	2.3
69	female	16.4	100	NA	NA	NA
70	male	8.08	0	11.1	0	3
71	male	8.1	0	11.1	0	3
72	male	8.1	0	NA	NA	NA
73	male	12.9	0	15.2	83	2.2
74	female	12.4	50	14.8	91	2.3
75	female	16.5	100	16.8	100	0.2
76	female	16.5	100	NA	NA	NA
77	male	10.33	0	NA	NA	NA
78	female	17.4	100	18.3	100	0.8
79	female	17.4	100	NA	NA	NA
80	female	12.6	0	15.3	100	2.6
81	male	14.4	0	16.3	100	1.8
82	female	11.08	20	13.6	100	1.9
83	female	14.8	100	17.8	100	2.9
84	female	11.3	0	13.8	100	2.4
85	male	16.8	100	19.2	100	2.3
86	male	16.8	100	NA	NA	NA
87	female	13.5	58	15.9	100	2.4
88	female	11	0	14.3	100	3.3
89	male	12.4	12	15.9	100	3.4
90	female	16.1	100	18.2	100	2
91	male	8.9	0	13.3	33	4.4
92	male	8.9	0	NA	NA	NA
93	male	14.4	68	16.9	100	2.5
94	female	10.4	0	12.5	0	2
95	male	10.08	0	11.9	0	2
96	male	14.8	83	17.8	100	2.9
97	female	13.7	100	15.5	100	1.8
98	male	14.1	8	17.5	85	3.3
99	female	9.83	0	NA	NA	NA
100	male	11.25	0	12.4	15	1.16
101	male	13.8	78	16.9	100	3.1
102	female	20.2	100	NA	NA	NA
103	female	16.3	100	NA	NA	NA
104	female	12.3	82	14.8	100	2.4
105	female	16	100	17	100	1
106	female	9.6	0	NA	NA	NA
107	male	15.6	100	19.1	100	3.4
108	female	10.7	14	14.5	100	3.8
109	female	13.6	100	16.8	100	3.2
110	female	12.6	100	15.8	100	3.1
111	male	11.3	14	14.7	63	3.3
112	female	12.1	92	14.6	100	2.5
113	female	10.9	32	13.3	51	2.3
114	female	13.4	100	15.9	100	2.4
115	female	12.9	89	15.6	100	2.7
116	male	12.4	0	14.8	14	2.4
117	male	17.6	100	NA	NA	NA
118	male	8.3	0	NA	NA	NA
119	female	9.1	0	NA	NA	NA
120	female	9.58	0	NA	NA	NA
121	female	15.2	100	17.3	100	2
122	male	15.9	100	17.9	100	1.9
123	female	14.5	100	17.1	100	2.6
124	female	14.4	100	15.9	100	1.5
125	female	10.8	25	13.2	100	2.3
126	male	11.58	0	NA	NA	NA
127	male	10.83	0	NA	NA	NA
128	male	18.3	100	NA	NA	NA
129	female	9.7	0	NA	NA	NA
130	male	15.8	100	NA	NA	NA
131	male	15	61	17.5	100	2.4
132	female	15	85	17.2	100	2.1
133	female	10.4	7	11.3	100	0.9
134	female	9.83	0	NA	NA	NA
135	female	14.2	71	16.7	100	2.4
136	male	15.7	51	18.7	100	3
137	male	15.7	100	NA	NA	NA
138	male	10.25	0	13.6	100	3.3
139	male	10.3	0	NA	NA	NA
140	male	11.17	0	13.2	0	1.9
141	female	17.3	100	19.9	100	2.6
142	female	17.3	100	NA	NA	NA
143	male	15.8	79	18.2	100	2.3
144	male	15.8	100	NA	NA	NA
145	female	11	0	14.1	100	3
146	female	15.4	0	NA	NA	NA
147	male	13.7	79	16	100	2.3
148	male	13.4	55	15.6	100	2.1
149	male	7.83	0	NA	NA	NA
150	female	9.9	0	NA	NA	NA
151	male	11	0	13.4	0	2.4
152	female	13.6	100	15.8	100	2.3
153	female	10.3	17	12.7	100	2.3
154	male	6.92	0	8.4	0	1.08
155	male	16.8	100	NA	NA	NA
156	male	13.2	0	14.2	28	1
157	female	12.2	100	14.8	100	2.5
158	male	12.1	13	13.7	100	1.5
159	female	15.1	100	17.8	100	2.8
160	female	16.3	100	17.9	100	1.6
161	female	8.1	0	NA	NA	NA
162	female	15.8	100	NA	NA	NA
163	female	14.3	81	16.8	100	2.5
164	male	15.7	100	NA	NA	NA
165	female	12.4	28	14.8	100	2.3
166	male	15.3	100	18.5	100	3.3
167	male	11.5	0	NA	NA	NA
168	male	17.9	100	NA	NA	NA
169	female	15.4	100	18	100	2.6
170	male	15.2	47	17.5	100	2.3
171	female	12.3	100	14.6	100	2.3
172	male	15.7	89	NA	NA	NA
173	female	15.5	100	18	100	2.4
174	female	10.3	0	11.5	62	1.2
175	female	10.3	0	NA	NA	NA
176	male	9.67	0	NA	NA	NA
177	male	11.6	0	NA	NA	NA
178	male	11.8	0	14.4	60	2.7
179	female	12.8	9	14.7	100	1.9
180	male	14.8	76	17.3	100	2.4
181	female	16.1	100	17.8	100	1.7
182	female	8.3	0	NA	NA	NA
183	female	14.3	100	16.7	100	2.3
184	female	16.8	100	18	100	1.1
185	female	7.83	0	NA	NA	NA
186	female	16.7	100	18.8	100	2.1
187	male	15.8	0	18	100	2.2
188	male	15.8	100	NA	NA	NA
189	male	12.9	0	15.3	80	2.4
190	female	18	100	NA	NA	NA
191	female	14.2	100	17	100	2.8
192	male	11.55	14	12.5	82	1
193	male	16.3	100	18.3	100	2
194	male	12.8	0	15.5	74	2.7
195	male	8.8	0	NA	NA	NA
196	male	14.1	0	17.3	100	3.3
197	male	15.3	100	18.5	100	3.2
198	female	18.8	100	20.9	100	2.1
199	female	18.8	100	NA	NA	NA
200	female	14.4	100	16.9	100	2.5
201	female	12.8	17	15	97	2.3
202	male	14	77	16	100	1.9
203	male	14	100	16.3	100	2.3
204	female	12.2	49	14.7	100	2.4
205	male	9.8	0	NA	NA	NA
206	female	13.9	100	16	100	2.1
207	female	12.7	100	15	100	2.3
208	male	10.3	0	NA	NA	NA
209	female	9.8	0	13.5	100	3.7
210	female	9.8	0	NA	NA	NA
211	male	14.2	19	16.5	89	2.3
212	male	13	100	14.8	100	1.8
213	female	13.8	100	16.4	100	2.6
214	female	11	19	13.6	86	2.5
215	male	12.3	14	15.4	100	3.2
216	female	10.2	0	13.6	100	3.4
217	male	16.5	100	17.9	100	1.4
218	male	16.5	100	NA	NA	NA
219	female	15.1	100	17.4	100	2.3
220	female	7.7	0	NA	NA	NA
221	male	17.3	100	NA	NA	NA
222	female	9.9	0	NA	NA	NA
223	female	10.9	100	12.3	100	1.3
224	female	11.53	100	NA	NA	NA
225	female	7.8	0	NA	NA	NA
226	male	11.8	0	14.4	22	2.7
227	male	11.2	0	13.3	0	2.2
228	male	14.6	100	18.1	100	3.4
229	female	8.8	0	12.2	0	3.4
230	female	8.8	0	NA	NA	NA
231	female	12.4	100	14.8	100	2.3
232	female	11.8	0	14.2	100	2.4
233	female	15.2	100	18.8	100	3.5
234	female	16.8	100	19.3	100	2.3
235	male	7.67	0	11.2	0	4
236	female	15.8	100	NA	NA	NA
237	female	16.1	100	18.6	100	2.4
238	female	15	100	17.3	100	2.3
239	male	11.5	0	14.1	27	2.5
240	male	15.2	0	17.3	100	2.2
241	male	15.2	69	18	100	2.8
242	female	12.9	100	15.2	100	2.2
243	male	15.6	100	NA	NA	NA
244	male	17.7	100	NA	NA	NA
245	female	12.4	100	15.1	100	2.7
246	female	11.9	13	15.3	100	3.3
247	female	16.9	100	20.2	100	3.3
248	female	16.9	100	NA	NA	NA
249	female	16.9	100	NA	NA	NA
250	female	15.1	100	17.7	100	2.6
251	male	12.8	0	15.3	90	2.4
252	female	15.2	100	18.8	100	3.5
253	female	15.2	100	18.8	100	3.5
254	male	16.4	100	19.3	100	2.8
255	female	14.3	100	17.3	100	3
256	male	16.5	100	NA	NA	NA
257	male	16	77	18.1	100	2.1
258	male	13.4	0	16	87	2.2
259	female	8.4	0	NA	NA	NA
260	female	9.4	0	NA	NA	NA
261	female	9.42	0	NA	NA	NA
262	male	8.3	0	NA	NA	NA
263	male	10.5	0	11.4	0	0.9
264	male	10.5	0	NA	NA	NA
265	male	10.75	0	NA	NA	NA
266	female	9.83	0	NA	NA	NA
267	female	9.75	0	NA	NA	NA
268	female	15.8	100	19.2	100	3.3
269	female	15.8	100	NA	NA	NA
270	female	13.6	42	15.5	84	1.9
271	male	10.3	0	12.5	20	2.2
272	male	10.3	0	NA	NA	NA
273	female	11.8	86	13.9	100	2
274	female	10.25	0	12.1	100	1.9
275	male	11.5	0	NA	NA	NA
276	female	9	0	NA	NA	NA
277	female	12.9	88	15.6	100	2.6
278	male	10.3	0	NA	NA	NA
279	male	16.8	100	17.6	100	0.8
280	male	16.8	100	NA	NA	NA
281	female	16.5	100	19.7	100	3.2
282	female	16.5	100	NA	NA	NA
283	female	15.4	100	17.7	100	2.3
284	male	13.1	0	15.6	100	2.5
285	female	9.08	0	NA	NA	NA
286	male	17.8	100	NA	NA	NA
287	male	15.8	100	NA	NA	NA
288	male	9.4	0	NA	NA	NA
289	male	8.75	0	13.8	0	5
290	female	12.6	100	14.8	100	2.2
291	male	8.1	0	NA	NA	NA
292	male	15.4	100	18.7	100	3.3
293	female	15.2	100	17.6	100	2.4
294	female	10.7	0	13	82	2.3
295	male	10.8	0	13.2	21	2.3
296	male	10.08	0	NA	NA	NA
297	female	10.8	13	13.4	100	2.6
298	female	9.92	0	11.2	0	1.25
299	female	10.2	0	15.3	100	5.1
300	female	13.6	100	16.7	100	3
301	female	13.6	100	16.7	100	3
302	female	7.4	0	NA	NA	NA
303	female	7.42	0	12.7	100	5.3
304	male	11.8	0	14.3	41	2.5
305	female	13.4	84	16.2	100	2.8
306	female	16.9	100	NA	NA	NA
307	female	16.9	100	NA	NA	NA
308	female	10.6	0	13.4	100	2.8
309	male	12.1	12	14.3	100	2.3
310	female	14.9	100	17.5	100	2.6
311	male	15.5	89	18.1	100	2.5
312	male	13.9	0	16.4	87	2.5
313	male	15.3	92	18.5	100	3.2
314	male	16.4	100	18.3	100	1.8
315	male	16.4	100	19	100	2.6
316	female	11.63	100	NA	NA	NA
317	male	11.08	0	NA	NA	NA
318	female	15.6	100	18.3	100	2.8
319	male	12.3	71	14.8	100	2.4
320	female	11.8	10	14.2	60	2.3
321	female	10.9	0	13.3	83	2.3
322	female	16	100	17.9	100	1.9
323	male	15.3	88	17.8	100	2.4
324	male	13	0	16.7	80	3.6
325	female	16.5	100	18.8	100	2.2
326	female	16.5	100	NA	NA	NA
327	male	16.5	100	19.1	100	2.5
328	male	16.5	100	NA	NA	NA
329	male	16.5	100	NA	NA	NA
330	male	11.1	0	13.6	0	2.4
331	male	10.92	0	NA	NA	NA
332	female	17.3	100	NA	NA	NA
333	female	10.8	0	14.8	100	3.8
334	female	12.3	100	14.6	100	2.2
335	female	16.4	100	18.3	100	1.8
336	female	16.4	100	NA	NA	NA
337	female	16.7	100	19	100	2.3
338	male	15	100	18.1	100	3.1
339	male	7.7	0	NA	NA	NA
340	male	14.2	26	17.4	100	3.3
341	female	12.9	60	15.5	100	2.6
342	female	11.5	40	NA	NA	NA
343	male	8.6	0	NA	NA	NA
344	female	13.5	23	15.9	89	2.4
345	female	10.8	0	14.6	100	3.7
346	female	16.5	100	NA	NA	NA
347	female	16.6	100	19.1	100	2.5
348	female	13.4	72	15.9	100	2.4
349	female	13.4	22	15.8	100	2.3
350	male	15.8	100	NA	NA	NA
351	male	15.8	100	NA	NA	NA
352	male	12	11	14.7	95	2.7
353	female	9.42	0	NA	NA	NA
354	male	13.1	0	15.3	92	2.3
355	male	15.8	71	NA	NA	NA
356	female	12.8	83	15.3	100	2.5
357	male	10.5	0	13.8	0	3.3
358	male	10.5	11	NA	NA	NA
359	female	9.4	0	NA	NA	NA
360	female	9.7	0	11.8	85	2.3
361	female	9.83	0	NA	NA	NA
362	male	13.2	13	15.8	100	2.5
363	female	9.75	0	10.8	0	1.08
364	female	9.17	0	NA	NA	NA
365	male	18.1	100	NA	NA	NA
366	male	13	3	15.3	83	2.3
367	male	17	100	18.2	100	1.2
368	male	17	100	NA	NA	NA
369	female	15.1	100	17.7	100	2.5
370	female	15.8	100	NA	NA	NA
371	male	13.4	83	16.1	100	2.4
372	female	18.4	100	NA	NA	NA
373	female	10.9	0	13.4	100	2.4
374	female	14.3	100	17.7	100	3.3
375	male	12.3	0	14.6	92	2.3
376	male	11.3	5	14.4	100	3.2
377	female	10.9	0	14.5	100	3.5
378	female	14.4	77	16.8	100	2.4
379	male	8.5	0	NA	NA	NA
380	male	18.1	100	NA	NA	NA
381	male	13.3	18	16.2	100	2.5
382	female	12.4	42	14.9	100	2.5
383	female	11.8	100	14.9	100	3.1
384	female	12.3	100	14.9	100	2.5
385	male	12.8	0	15.2	74	2.3
386	female	10.33	0	12.8	100	2
387	male	13	100	15.3	100	2.3
388	female	9.1	0	NA	NA	NA
389	female	9.25	0	NA	NA	NA
390	male	8.25	0	NA	NA	NA
391	male	13	90	16.2	100	3.1
392	male	10.6	16	13.7	90	3.1
393	female	14.2	100	16.5	100	2.3
394	male	14.1	0	16.6	100	2.4
395	female	13	100	15.5	100	2.4
396	male	17.7	100	NA	NA	NA
397	female	9.3	0	NA	NA	NA
398	male	16.5	100	NA	NA	NA
399	female	14.3	100	16.4	100	2.1
400	female	8.1	0	9.8	0	1.8
401	female	8.1	0	NA	NA	NA
402	male	16.1	100	17.3	100	1.3
403	female	12.7	100	15.5	100	2.8
404	female	12.5	100	15.3	100	2.8
405	male	19.6	100	NA	NA	NA
406	male	13.4	18	15.9	50	2.5
407	female	13	71	15.3	100	2.3
408	female	17	100	NA	NA	NA
409	male	12.3	0	14.8	49	2.3
410	male	16.7	100	18.9	100	2.3
411	male	16.7	100	NA	NA	NA
412	female	12.6	66	15.2	100	2.5
413	female	11.1	11	13.6	100	2.4
414	female	11.4	14	12.1	100	0.7
415	female	16.9	100	19.6	100	2.7
416	female	16.9	100	NA	NA	NA
417	female	16.9	100	NA	NA	NA
418	female	12.9	70	15.3	100	2.3
419	male	14	0	16.3	77	2.3
420	female	14.2	76	16.8	100	2.5
421	female	10.3	0	11.9	0	1.7
422	male	16.2	100	18.7	100	2.5
423	male	13.2	7	16.7	90	3.5
424	female	11	0	12.8	100	1.8
425	female	14.4	100	16.6	100	2.2
426	male	16.9	100	NA	NA	NA
427	female	10.3	0	12.5	69	2.1
428	female	10.3	0	NA	NA	NA
429	male	15.7	100	NA	NA	NA
430	male	8.67	0	NA	NA	NA
431	female	13.8	100	17.1	100	3.2
432	male	13.1	0	15.6	72	2.5
433	male	17.7	100	20.2	100	2.4
434	male	17.7	100	NA	NA	NA
435	male	17.3	100	18.3	100	0.9
436	male	18.3	100	NA	NA	NA
437	male	16.9	100	19.4	100	2.4
438	male	16.9	100	NA	NA	NA
439	male	11.3	0	13.8	59	2.5
440	female	15.6	80	19	100	3.3
441	female	12.9	100	15.3	100	2.3
442	female	14.3	100	16.7	100	2.3
443	female	18.5	100	NA	NA	NA
444	female	9.83	0	NA	NA	NA
445	female	14.2	100	16	100	1.8
446	male	10	0	NA	NA	NA
447	male	12.3	0	14.8	48	2.2
448	male	16.8	100	19.3	100	2.3
449	male	16.8	100	NA	NA	NA
450	female	12.8	100	15.3	100	2.4
451	female	16.3	100	19.8	100	3.4
452	female	7.5	0	NA	NA	NA
453	male	14.1	0	16.2	100	2.1
454	male	10	0	NA	NA	NA
455	female	11.33	30	14.3	100	2.9
456	male	15.3	84	17.1	100	1.8
457	female	16	100	18.5	100	2.5
458	male	12.8	86	15.9	100	3
459	female	8	0	NA	NA	NA
460	male	13.2	0	15.6	84	2.3
461	female	12.8	100	15.2	100	2.3
462	male	11.8	11	15.2	100	3.4
463	male	18.8	100	19.3	100	0.6
464	male	18.8	100	NA	NA	NA
465	female	9.4	0	NA	NA	NA
466	male	15.2	33	17.7	100	2.4
467	female	15.4	100	17.9	100	2.5
468	male	12.3	100	14.6	100	2.3
469	male	14.1	0	17.9	100	3.8
470	male	14.4	100	18.1	100	3.7
471	male	17.1	100	NA	NA	NA
472	male	13.9	83	16.3	100	2.4
473	male	14.1	79	16.7	100	2.5
474	male	12.1	13	14.3	48	2.3
475	female	8.17	0	NA	NA	NA
476	male	8.9	0	NA	NA	NA
477	male	10	0	13.3	0	3.3
478	male	10	0	NA	NA	NA
479	female	12.1	100	14.2	100	2.1
480	male	15.4	100	18	100	2.5
481	female	8.42	0	NA	NA	NA
482	male	14.1	33	17.9	100	3.8
483	male	15.3	23	18.7	86	3.4
484	male	14.1	59	16.1	91	2
485	male	14.3	25	16.8	93	2.5
486	female	6.75	0	NA	NA	NA
487	female	8.8	0	NA	NA	NA
488	male	14.4	100	17.8	100	3.3
489	female	17.7	100	NA	NA	NA
490	female	15	100	17.2	100	2.2
491	male	16.3	100	17.6	100	1.3
492	female	14.8	89	17.1	100	2.3
493	male	11.5	0	NA	NA	NA
494	female	16.3	100	17.8	100	1.3
495	female	13.7	100	17.3	100	3.6
496	female	20.4	100	NA	NA	NA
497	female	11.7	64	14.1	100	2.4
498	male	15.3	100	17.5	100	2.1
499	male	11.2	0	13.4	86	2.2
500	male	15.1	100	17.5	100	2.4
501	female	16.5	100	NA	NA	NA
502	male	16.4	89	18.8	100	2.4
503	female	11.3	0	14.3	87	3.1
504	female	14.8	100	16.8	100	2
505	female	10.4	0	NA	NA	NA
506	male	10.4	0	NA	NA	NA
507	male	13	0	15.4	100	2.3
508	male	14.1	0	17	100	2.8
509	male	10	0	12.1	20	1.9
510	female	14.9	79	17.9	100	3
511	male	16.6	100	NA	NA	NA
512	male	9.42	0	NA	NA	NA
513	male	13.9	0	16.2	100	2.3
514	male	16.8	100	19.8	100	3.1
515	female	10.7	0	12.8	84	2.1
516	female	16.2	100	18.6	100	2.3
517	male	16.8	100	NA	NA	NA
518	male	13	100	15.3	100	2.3
519	male	10.8	14	13.3	57	2.3
520	male	11.5	0	14.1	0	2.5
521	female	13.6	100	16.8	100	3.2
522	female	12.6	71	15.1	100	2.4
523	male	11.1	6	13.3	37	2.2
524	female	11.1	60	13.5	100	2.3
525	male	16.4	100	18.9	100	2.5
526	female	11.4	36	13.2	88	1.7
527	male	11	0	NA	NA	NA
528	male	19.3	100	NA	NA	NA
529	female	16.5	100	NA	NA	NA
530	female	15.1	100	17.3	100	2.1
531	male	15.3	53	18.7	100	3.3
532	female	13	76	15.3	100	2.3
533	male	14.7	0	17.1	91	2.4
534	female	12.4	27	14.9	100	2.5
535	female	15.8	100	NA	NA	NA
536	female	11.5	0	13.8	91	2.3
537	male	18.4	100	NA	NA	NA
538	female	15.6	100	17.6	100	2
539	female	15.4	100	17.6	100	2.2
540	male	16.3	100	19.2	100	2.8
541	male	15.3	100	17.7	100	2.3
542	male	13.4	0	17.5	81	3.8
543	male	13.8	40	17.7	100	3.9
544	male	14.6	100	17.5	100	2.8
545	female	14.8	85	17.3	100	2.3
546	female	14.9	100	17.3	100	2.3
547	female	13.5	100	15.3	100	1.8
548	female	11.3	0	13.8	100	2.6
549	female	16.7	100	19.4	100	2.8
550	male	15.2	12	17.5	87	2.3
551	male	8.25	0	10.3	0	2
552	male	8	0	NA	NA	NA
553	male	11.33	20	NA	NA	NA
554	male	11.3	21	14.8	83	3.3
555	male	8.3	0	12.7	0	4.4
556	female	8.6	0	11.4	28	3.3
557	male	10.8	0	13.7	15	2.8
558	female	13.6	100	15.8	100	2.2
559	female	11.1	0	13.4	100	2.3
560	female	10.8	0	12.8	0	1.8
561	female	14.5	100	16.8	100	2.3
562	male	11.55	0	13.6	22	2.1
563	female	12.4	100	15	100	2.5
564	male	12.3	100	15.7	100	3.3
565	male	14.9	66	17.4	100	2.5
566	female	8.92	0	11.4	100	2.5
567	male	11.17	0	NA	NA	NA
568	female	8.8	0	NA	NA	NA
569	female	9	0	9.8	15	0.83
570	male	10.92	0	NA	NA	NA
571	male	11.08	0	NA	NA	NA
572	male	12.8	100	16.4	100	3.5
573	male	16.4	100	NA	NA	NA
574	female	13	85	15.5	100	2.5
575	male	13	67	15	100	1.9
576	male	17.6	100	NA	NA	NA
577	male	13.9	71	16.4	100	2.5
578	female	17.3	100	20.5	100	3.3
579	male	17.4	100	19.9	100	2.4
580	female	17.5	100	20.9	100	3.4
581	female	12.4	33	14.9	100	2.4
582	male	11.3	0	13.7	66	2.3
583	female	16.9	100	19.2	100	2.3
584	female	16.9	100	NA	NA	NA
585	female	10.8	0	12.8	71	1.9
586	female	15.1	100	17.3	100	2.3
587	female	17.1	100	NA	NA	NA
588	male	8.5	0	NA	NA	NA
589	female	12.2	85	14.3	100	2.2
590	male	13.2	0	15.8	41	2.6
591	female	10.8	0	13.4	86	2.6
592	female	12	100	14.5	100	2.4
593	male	15	100	17	100	2
594	female	11.3	0	13.8	81	2.5
595	male	9	0	NA	NA	NA
596	female	13.6	100	15.6	100	2
597	male	14	71	16.6	100	2.6
598	male	16.8	100	NA	NA	NA
599	female	10.4	20	NA	NA	NA
600	male	16.3	100	16.9	100	0.5
601	female	19.3	100	NA	NA	NA
602	female	11.33	0	13.1	100	1.75
603	female	13.7	75	16.2	100	2.5
604	female	10.6	0	13.3	100	2.6
605	female	11.8	25	13.5	100	1.8
606	male	16.3	100	18.8	100	2.6
607	female	9.9	0	NA	NA	NA
608	male	14.4	0	16.9	32	2.5
609	male	17	100	NA	NA	NA
610	female	15	100	17.3	100	2.2
611	male	15.1	72	16.8	83	1.8
612	male	15.3	67	16.5	100	1.2
613	female	12.8	100	16	100	3.3
614	male	11.4	0	13.7	21	2.3
615	female	14.6	100	16.9	100	2.3
616	male	12	0	14	0	1.7
617	female	8.67	0	NA	NA	NA
618	male	9.67	0	NA	NA	NA
619	male	10.2	0	NA	NA	NA
620	female	18.4	100	19.1	100	0.7
621	male	15	100	17.4	100	2.4
622	male	18.8	100	NA	NA	NA
623	male	19.1	100	NA	NA	NA
624	female	13.5	100	16	100	2.5
625	female	11.8	29	14.1	100	2.3
626	female	15.2	100	17.5	100	2.3
627	male	15.7	29	NA	NA	NA
628	female	9.5	0	NA	NA	NA
629	male	16.8	100	NA	NA	NA
630	female	12.8	81	15.3	100	2.4
631	female	16.4	100	18.5	100	2
632	female	15.1	100	17.1	100	2
633	male	14.1	42	17.6	100	3.5
634	female	11.62	100	13.4	100	1.9
635	male	9.75	0	NA	NA	NA
636	male	11.9	34	14.3	79	2.3
637	female	7.8	0	NA	NA	NA
638	female	8.25	0	NA	NA	NA
639	male	13.3	33	16.6	100	3.2
640	male	13.3	5	16.2	100	2.4
641	female	11.4	15	14.7	68	3.2
642	male	16.4	100	18.9	100	2.4
643	female	8.1	0	NA	NA	NA
644	female	10	0	13.5	100	3.5
645	male	10.8	25	14.3	100	3.4
646	female	14.5	100	17	100	2.5
647	male	12	0	14.2	0	2.2
648	male	14.4	100	16.8	100	2.3
649	female	14.9	100	17.5	100	2.6
650	female	11.6	0	14.1	100	2.5
651	female	13.6	100	15.2	100	1.5
652	male	16.9	100	19.2	100	2.2
653	male	16.9	100	NA	NA	NA
654	female	16	100	18.6	100	2.5
655	male	14.8	84	17.2	100	2.4
656	male	15.1	100	17.5	100	2.3
657	male	11.7	0	14	78	2.3
658	female	17.8	100	NA	NA	NA
659	male	17.4	100	19.2	100	1.8
660	male	17.55	100	NA	NA	NA
661	female	10.3	7	12.8	100	2.5
662	female	10.3	0	NA	NA	NA
663	male	11.8	12	15.5	100	3.7
664	female	14.8	100	17.9	100	3.1
665	female	14.1	100	16.3	100	2.2
666	female	12.3	80	14.2	100	1.8
667	female	14.1	82	16.3	100	2.3
668	male	15.8	100	18.3	100	2.4
669	female	10.6	100	12.9	100	2.3
670	male	14.9	72	17.3	100	2.4
671	male	9.17	0	10.2	0	1.16
672	male	11.6	0	13.7	100	2.08
673	male	14.1	93	16.7	100	2.5
674	female	13	100	15.4	100	2.4
675	female	10.7	18	13.2	100	2.5
676	male	14.3	28	16.9	100	2.6
677	male	15.2	94	18.2	100	2.9
678	male	14.9	85	17.3	100	2.3
679	male	13.3	52	16.7	100	3.3
680	female	12.8	96	15.4	100	2.6
681	male	15.3	75	17.8	100	2.3
682	female	17.3	100	NA	NA	NA
683	female	11.8	14	15.2	100	3.3
684	female	15.8	100	18.7	100	2.8
685	male	10.8	0	14.2	100	3.3
686	female	15.7	100	17.5	100	1.8
687	male	13.3	0	15.5	12	2.2
688	female	17.1	100	19.4	100	2.3
689	male	14.2	15	16.6	100	2.3
690	female	12.6	90	14.8	100	2.2
691	female	11.3	87	13.8	100	2.5
692	female	11.8	10	14.2	88	2.4
693	male	16.9	100	19.4	100	2.5
694	female	14.2	100	15.8	100	1.6
695	male	13.1	43	15.6	88	2.4
696	female	10.8	0	13.2	65	2.3
697	male	10.25	0	NA	NA	NA
698	female	16.9	100	NA	NA	NA
699	male	16.9	100	NA	NA	NA
700	male	12.4	0	15.4	83	2.7
701	male	14.3	73	17.3	100	2.9
702	male	13	27	15.4	100	2.3
703	female	12.1	100	14.2	100	2
704	female	12.6	0	14.4	100	1.8
705	female	16.2	100	18.7	100	2.5
706	male	13.8	80	16	100	2.2
707	male	12.3	10	14.8	100	2.5
708	male	12.4	0	16	100	3.3
709	male	15	0	16.6	61	1.5
710	female	15.6	80	17.8	100	2.2
711	male	14.1	84	17.6	100	3.4
712	male	13.2	12	16.7	100	3.5
713	female	15.5	100	17.8	100	2.3
714	female	11	0	13.4	100	2.3
715	male	12	0	14.4	17	2.3
716	male	15.2	0	17.6	82	2.3
717	female	10.47	0	13.8	100	3.08
718	male	17.1	100	NA	NA	NA
719	male	18.8	100	NA	NA	NA
720	female	9.3	0	11.9	88	3.6
721	female	11.6	88	15.8	100	4.2
722	female	16.2	100	18	100	1.8
723	female	13.7	87	16.2	100	2.4
724	male	17	100	NA	NA	NA
725	female	13.7	91	16.2	100	2.4
726	female	7.2	0	NA	NA	NA
727	female	12.6	100	14.8	100	2.3
728	female	12.3	85	16	100	3.8
729	male	14.1	80	16.3	100	2.3
730	female	16.1	100	19.1	100	3
731	female	14.9	84	17.2	100	2.3
732	female	12.8	65	15.3	100	2.4
733	male	10.5	0	NA	NA	NA
734	male	12.1	0	15.5	11	3.4
735	female	10.3	20	13.8	100	3.5
736	female	8.8	0	12.5	21	4.3
737	male	11.5	52	15.1	84	3.5
738	male	13.3	50	15.5	100	2.3
739	female	16.2	100	17.9	100	1.7
740	male	14.6	100	17.1	100	2.4
741	male	13.2	16	15.4	100	2.2
