# Supplementary material for: Timing and rate of spheno-occipital synchondrosis closure and its relationship to puberty
Source: PLoS One. 2017 Aug 21;12(8):e0183305. doi: 10.1371/journal.pone.0183305 (PMC5565182; doi:10.1371/journal.pone.0183305)
Supplement: S2 Table — (XLSX) [file pone.0183305.s002.xlsx]

## Sheet: fcycle11.csv
Patient	Menarche onset	Age	SOS clsure %
1	no	10.9	100
2	no	10.6	100
3	no	10.8	100
4	no	12	100
5	no	12	100
6	no	12.4	100
7	no	9.9	100
8	no	12.1	92
9	no	12.6	71
10	no	12.9	88
11	no	8.1	0
12	no	8.1	0
13	no	8.3	0
14	no	10	0
15	no	10.2	0
16	no	10.2	0
17	no	10.5	0
18	no	10.6	0
19	no	10.7	0
20	no	10.7	0
21	no	10.7	0
22	no	10.8	0
23	no	10.8	0
24	no	10.9	0
25	no	12.6	0
26	no	8.1	0
27	no	8.1	0
28	no	8.3	0
29	no	10	0
30	no	10.2	0
31	no	10.2	0
32	no	10.3	7
33	no	10.3	17
34	no	10.3	20
35	no	10.4	7
36	no	10.7	14
37	no	10.7	18
38	no	10.8	25
39	no	10.9	32
40	no	10.3	7
41	no	10.3	17
42	yes	12.1	100
43	yes	12.3	100
44	yes	12.3	100
45	yes	12.4	100
46	yes	12.5	100
47	yes	12.5	100
48	yes	12.9	100
49	yes	12.9	100
50	yes	12.9	100
51	yes	12.9	100
52	yes	13	100
53	yes	13	100
54	yes	13.1	100
55	yes	13.1	100
56	yes	13.2	100
57	yes	13.2	100
58	yes	13.2	100
59	yes	13.2	100
60	yes	13.2	100
61	yes	13.3	100
62	yes	13.3	100
63	yes	13.3	100
64	yes	13.3	100
65	yes	13.3	100
66	yes	13.3	100
67	yes	13.4	100
68	yes	13.4	100
69	yes	13.4	100
70	yes	13.4	100
71	yes	13.5	100
72	yes	13.5	100
73	yes	13.6	100
74	yes	13.6	100
75	yes	13.6	100
76	yes	13.6	100
77	yes	13.6	100
78	yes	13.6	100
79	yes	13.6	100
80	yes	13.6	100
81	yes	13.7	100
82	yes	13.7	100
83	yes	13.8	100
84	yes	13.8	100
85	yes	13.9	100
86	yes	14	100
87	yes	14	100
88	yes	14	100
89	yes	14	100
90	yes	14	100
91	yes	14	100
92	yes	14	100
93	yes	14	100
94	yes	14	100
95	yes	14.1	100
96	yes	14.2	100
97	yes	14.2	100
98	yes	14.2	100
99	yes	14.2	100
100	yes	14.3	100
101	yes	14.3	100
102	yes	14.3	100
103	yes	14.3	100
104	yes	14.3	100
105	yes	14.3	100
106	yes	14.8	100
107	yes	14.8	100
108	yes	14.8	100
109	yes	14.8	100
110	yes	14.9	100
111	yes	14.9	100
112	yes	14.9	100
113	yes	14.9	100
114	yes	15	100
115	yes	15	100
116	yes	15	100
117	yes	15.1	100
118	yes	15.5	100
119	yes	15.5	100
120	yes	15.6	100
121	yes	15.6	100
122	yes	15.7	100
123	yes	15.8	100
124	yes	15.8	100
125	yes	16	100
126	yes	12.6	66
127	yes	12.6	90
128	yes	12.9	70
129	yes	12.9	89
130	yes	13	71
131	yes	13	76
132	yes	13	85
133	yes	13.1	75
134	yes	13.2	66
135	yes	13.3	72
136	yes	13.3	74
137	yes	13.3	85
138	yes	13.3	89
139	yes	13.4	72
140	yes	13.4	84
141	yes	13.5	58
142	yes	13.7	75
143	yes	13.7	87
144	yes	13.7	91
145	yes	14	77
146	yes	14.1	82
147	yes	14.2	71
148	yes	14.2	76
149	yes	14.3	81
150	yes	14.4	77
151	yes	14.8	85
152	yes	14.8	89
153	yes	14.9	79
154	yes	14.9	84
155	yes	15	85
156	yes	15.6	80
157	yes	15.6	80
158	yes	12.6	0
159	yes	15.7	0
160	yes	10.8	10
161	yes	10.8	13
162	yes	11.9	13
163	yes	12.1	8
164	yes	12.4	27
165	yes	12.4	28
166	yes	12.4	42
167	yes	12.5	50
168	yes	12.5	33
169	yes	12.6	19
170	yes	13.3	21
171	yes	13.3	39
172	yes	13.4	22
173	yes	13.5	23
174	yes	13.6	42
175	yes	13.9	22
